# Supplementary material for: Molecular and Morphological Evidence Reveals Four New Neocosmospora Species from Dragon Trees in Yunnan Province, China
Source: J Fungi (Basel). 2025 Jul 31;11(8):571. doi: 10.3390/jof11080571 (PMC12387650; doi:10.3390/jof11080571)
Supplement: Supplementary file 1 [file jof-11-00571-s001.zip]

Archive with 1 entries (1 files):
- jof-3580162-supplementary.pdf
